# Supplementary material for: Strategy to Estimate Sample Sizes to Justify the Association between MMP1 SNP and Osteoarthritis
Source: Genes (Basel). 2022 Jun 17;13(6):1084. doi: 10.3390/genes13061084 (PMC9222496; doi:10.3390/genes13061084)
Supplement: Supplementary file 1 [file genes-13-01084-s001.zip]

Archive with 1 entries (1 files):
- genes-1719974-supplementary.pdf
